# Supplementary material for: In-Hospital Mortality in Non-COVID-19-Related Diseases before and during the Pandemic: A Regional Retrospective Study
Source: Int J Environ Res Public Health. 2021 Oct 16;18(20):10886. doi: 10.3390/ijerph182010886 (PMC8535491; doi:10.3390/ijerph182010886)
Supplement: Supplementary file 1 [file ijerph-18-10886-s001.zip]

Archive with 1 entries (1 files):
- ijerph-1393839-supplementary.pdf
